# Supplementary material for: Broussochalcone A Is a Novel Inhibitor of the Orphan Nuclear Receptor NR4A1 and Induces Apoptosis in Pancreatic Cancer Cells
Source: Molecules. 2021 Apr 16;26(8):2316. doi: 10.3390/molecules26082316 (PMC8073833; doi:10.3390/molecules26082316)
Supplement: Supplementary file 1 [file molecules-26-02316-s001.zip]

Archive with 1 entries (1 files):
- molecules-1183092-supplementary.pdf
